# Supplementary material for: Assessment of a New Copper-Based Formulation to Control Esca Disease in Field and Study of Its Impact on the Vine Microbiome, Vine Physiology and Enological Parameters of the Juice
Source: J Fungi (Basel). 2022 Jan 31;8(2):151. doi: 10.3390/jof8020151 (PMC8879249; doi:10.3390/jof8020151)
Supplement: Supplementary file 1 [file jof-08-00151-s001.zip]

Archive with 6 entries (6 files):
- Supplementary Tables.pdf
- Figure S1.jpg
- Figure S2.jpg
- Figure S3.jpg
- Figure S4.jpg
- Figure S5.jpg
